# Supplementary material for: Optimization of the Biocatalysis for D-DIBOA Synthesis Using a Quick and Sensitive New Spectrophotometric Quantification Method
Source: Int J Mol Sci. 2020 Nov 12;21(22):8523. doi: 10.3390/ijms21228523 (PMC7697731; doi:10.3390/ijms21228523)
Supplement: Supplementary file 1 [file ijms-21-08523-s001.zip]

Archive with 1 entries (1 files):
- ijms-978721-supplementary.docx
